# Supplementary material for: Trace Elements and Persistent Organic Pollutants in Unhatched Loggerhead Turtle Eggs from an Emerging Nesting Site along the Southwestern Coasts of Italy, Western Mediterranean Sea
Source: Animals (Basel). 2023 Mar 16;13(6):1075. doi: 10.3390/ani13061075 (PMC10044507; doi:10.3390/ani13061075)
Supplement: Supplementary file 1 [file animals-13-01075-s001.zip]

Archive with 1 entries (1 files):
- animals-2256710-supplementary.pdf
